# Supplementary material for: USAEME-GC/MS Method for Easy and Sensitive Determination of Nine Bisphenol Analogues in Water and Wastewater
Source: Molecules. 2022 Aug 5;27(15):4977. doi: 10.3390/molecules27154977 (PMC9370219; doi:10.3390/molecules27154977)
Supplement: Supplementary file 1 [file molecules-27-04977-s001.zip]

Archive with 1 entries (1 files):
- molecules-1808998-supplementary.pdf
